# Supplementary material for: Generative Topographic Mapping of the Docking Conformational Space
Source: Molecules. 2019 Jun 18;24(12):2269. doi: 10.3390/molecules24122269 (PMC6631714; doi:10.3390/molecules24122269)
Supplement: Supplementary file 1 [file molecules-24-02269-s001.zip]

Archive with 1 entries (1 files):
- molecules-520252-supplementary.tar
